# Supplementary material for: A multidisciplinary study on the social customs of the Tang Empire in the Medieval Ages
Source: PLoS One. 2023 Jul 26;18(7):e0288128. doi: 10.1371/journal.pone.0288128 (PMC10370703; doi:10.1371/journal.pone.0288128)
Supplement: S1 File — (ZIP) [file pone.0288128.s001.zip]

Archive with 17 entries (16 files):
- Supporting Information/
- Supporting Information/S1 Table.xlsx
- Supporting Information/S1_Fig.tif.tif
- Supporting Information/S2 Table.xlsx
- Supporting Information/S2_Fig.pdf.pdf
- Supporting Information/S3 Table.xlsx
- Supporting Information/S3_Fig.tif.tif
- Supporting Information/S4 Table.xlsx
- Supporting Information/S4_Fig.tif.tif
- Supporting Information/S5 Table.xlsx
- Supporting Information/S5_Fig.tif.tif
- Supporting Information/S6 Table.xlsx
- Supporting Information/S6_Fig.tif.tif
- Supporting Information/S7 Table.xlsx
- Supporting Information/S7_Fig.tif.tif
- Supporting Information/S8 Table.xlsx
- Supporting Information/~$S1-6 Table.xlsx
