# Supplementary material for: A multidisciplinary study on the social customs of the Tang Empire in the Medieval Ages
Source: PLoS One. 2023 Jul 26;18(7):e0288128. doi: 10.1371/journal.pone.0288128 (PMC10370703; doi:10.1371/journal.pone.0288128)
Supplement: S1 File — (ZIP) [file pone.0288128.s001.zip › Supporting Information/S1 Table.xlsx]

## Sheet: Sheet1
S1 Table. Osteomatric data for craniofacial morphology and stature analysis.
	Measurements of the skeleton	R1 ♂	R2 ♀	R3 ♀
1	Maximum Cranial Length(g-op)	191.1	177.5	178.8
2	Cranial Base Length(n-enba)	/	99.3	98
3	Maximum cranial breadth(eu-eu)	150.5	133	130.1
4	Minimum Frontal Breadth(ft-ft)	102.05	89.4	87.72
5	Basion-Bregma Height(b-ba)	146	137.7	140
6	Profile Length(pr-enba)	97.8	87.8	88.69
7	Bizygomatic Diameter(zy-zy)	147.95	/	/
8	Upper Facial Height(n-pr)	/	65.9	65.84
9	Upper Facial Height(n-sd)	/	68.4	66.63
10	Orbital Breadth(mf-ek) L	/	42.3	40.32
	Orbital Breadth(mf-ek) R	/	41.4	/
11	Orbital Height L	32.67	34.9	35.79
	Orbital Height R	33.52	34.5	/
12	Nasal Breadth(al-al)	/	25.6	25.58
13	Nasal Height(n-ns)	/	51.5	50.79
14	Simotic Chord	/	5.4	4.72
15	Simotic Subtense	/	1	0.14
16	Total Facial Angle(∠n-pr FH)	/	87.9	87
17	Nasion-Frontal Angle(∠fmo-n-fmo )	/	159.5	/
18	Cranial Index	78.75	74.93	72.76
19	Cranial Length-Height Index	76.4	77.58	78.3
20	Breadth Basion-Bregma Index	97.01	103.53	107.61
21	Fronto-Parietal Index	67.81	67.22	67.43
22	Gnathic Index	/	88.42	90.5
23	Vertical Cranio-Facial Index	/	49.67	47.59
24	Upper Facial Index	/	/	/
25	Nasal Index	/	49.71	50.36
26	Orbital Index L	/	82.51	88.76
	Orbital Index R	/	83.33	/
27	Simotic Index	/	18.52	3.03
28	Palatal Index	85.17	103.75	90
29	Mandibular Index	55.5	/	/
30	Maximum Length of the Humerus L	315	/	308
	Maximum Length of the Humerus R	319	/	/
31	Maximum Length of the Femur L	426	412	426
	Maximum Length of the Femur R	428	405	432
32	Maximum Length of the Tibia L	/	343	352
	Maximum Length of the Tibia R	/	344	348
