# Supplementary material for: A multidisciplinary study on the social customs of the Tang Empire in the Medieval Ages
Source: PLoS One. 2023 Jul 26;18(7):e0288128. doi: 10.1371/journal.pone.0288128 (PMC10370703; doi:10.1371/journal.pone.0288128)
Supplement: S1 File — (ZIP) [file pone.0288128.s001.zip › Supporting Information/S2 Table.xlsx]

## Sheet: Sheet1
S2 Table. Euclidean distance matrix of the ancient Chinese female groups.
	1	2	3	4	5	6	7	8	9	10	11	12	13
1	0
2	16.747	0
3	17.561	8.817	0
4	17.679	13.984	16.337	0
5	19.204	6.563	8.22	14.133	0
6	23.864	9.245	12.963	18.732	6.788	0
7	33.959	25.338	27.241	23.093	22.793	22.674	0
8	43.721	37.177	38.597	30.845	34.463	34.853	18.969	0
9	22.004	15.788	20.152	17.145	15.274	14.883	24.993	31.359	0
10	22.383	10.062	15.188	15.553	11.041	9.893	20.709	33.802	15.752	0
11	21.423	11.055	15.3	15.982	11.511	11.28	17.861	29.525	13.874	11.052	0
12	29.474	15.888	19.993	18.07	14.452	13.182	19.874	29.405	20.35	14.155	15.671	0
13	53.069	44.912	49.08	46.728	45.663	44.254	46.769	54.668	49.348	44.959	44.928	39.523	0
1.Shuangzhao group(this study)
2.Zhengzhou group,the Tang Dynasty,in Henan Province[1]
3.Wuzhong group,the Tang Dynasty,in Ningxia Province[2]
4.Mingzhuyuan group,the Tang Dynasty,in Ningxia Province[2]
5.Jiulongshan-Nanyuan group,the Tang Dynasty,in Ningxia Province[2]
6.Jiulongshan-Nanyuan C group,the Tang Dynasty,in Ningxia Province[2]
7.Chaoyang group,the Wei and Jin Dynasty,in Liaoning Province[3]
8.Sandaowan group,the Eastern Han Dynasty,in Inner Mongolia[4]
9.Datong group,the Han Dynasty,in Qinghan Province[5]
10.Guguan group, the Han Dynasty,in Inner Mongolia[6]
11.Heigouliang A group, the Han Dynasty,in Xinjiang[7]
12.Heigouliang B group, the Han Dynasty,in Xinjiang[7]
13.Subeixi group,the Warring States to the Western Han Dynasty,in Xinjiang[8]
References
1.Henan Provincial Bureau of Cultural Relics.The research on human skeleton of Xuecun site in Xingyang.Scinece Press.2015.
2.Han K.X.,Tan J.Z.Paleoanthropological research in Ningxia region.Beijing:Science Press. 2009.
3.Zhu H.,Liu Z.L..The study on human bones from Xianbei tombs in the Wei and Jin Dynasties,Chaoyang.Cultural Relics Journal of Liaohai,1996(2):80-91.
4.Zhu H.Ethnographic study on the skull of Xianbei nationality in Han Dynasty in Sandaowan, Chayouhouqi.The discovery and research of Xianbei tombs in Inner Mongolia.eds Wei J.Beijing: Science Press 2004:273-289.
5.Pan Q.F.,Han K.X.The study on Peach Bala Tombs in Inner Mongolia and Xiongnu Tombs in Qinghai.Archaeology,1984(4):367-375.
6.Zhang Q.C.,Cao J.E.,Zhu H.Research on ancient human skulls from the Gugu’an Site of the Han Dynasty in Qingshuihe County,Inner Mongolia[J].Acta Anthropologica Sinica, 2011,30(1):64-73.
7.Wei D.The study on the changes and communication of ancient people in Hami Region, Xinjiang ,from Bronze Age to Early Iron Age.Beijing: Science Press,2017.
8.Chen L.Study on human skeletons in the Bronze Age tombs of Subeixi, Shanshan. Qingguoji-Anthology of the tenth anniversary of the establishment of the Department of Archaeology of Jilin University.eds Department of Archaeology of Jilin University. Beijing: Knowledge Publishing House,1998:237-255.
