# Supplementary material for: A multidisciplinary study on the social customs of the Tang Empire in the Medieval Ages
Source: PLoS One. 2023 Jul 26;18(7):e0288128. doi: 10.1371/journal.pone.0288128 (PMC10370703; doi:10.1371/journal.pone.0288128)
Supplement: S1 File — (ZIP) [file pone.0288128.s001.zip › Supporting Information/S3 Table.xlsx]

## Sheet: Sheet1
S3 Table.Stature of the Tang Dynasty groups.
Group	Female	Male	Sexual dimorphism[1]
Shuangzhao	160.35cm	165.04cm	2.84
Zhenegzhou	157.08cm	166.54cm	5.68
Wuzhong	153.43cm	163.25cm	6.02
1.Shuangzhao group(this study)
2.Zhengzhou group,the Tang Dynasty,in Henan Province[2]
3.Wuzhong group,the Tang Dynasty,in Ningxia Province[3]
References
1.Molnar S. Human variation: races,types,and ethnic groups. Prentice Hall, 1998.
2.Henan Provincial Bureau of Cultural Relics.The research on human skeleton of Xuecun site in Xingyang.Science Press.2015.
3.Han K.X.,Tan J.Z.Paleoanthropological research in Ningxia region.Beijing:Science Press. 2009.
