# Supplementary material for: A multidisciplinary study on the social customs of the Tang Empire in the Medieval Ages
Source: PLoS One. 2023 Jul 26;18(7):e0288128. doi: 10.1371/journal.pone.0288128 (PMC10370703; doi:10.1371/journal.pone.0288128)
Supplement: S1 File — (ZIP) [file pone.0288128.s001.zip › Supporting Information/S4 Table.xlsx]

## Sheet: Sheet1
S4 Table. Stable isotope data from the Shuangzhao and regional groups.
Group	Location	Time period	δ13C±SD‰	δ15N±SD‰	Number
Shuangzhao	Xianyang,Shaanxi Province	the Tang Dynasty(682-878AD)	-15.0±0.81	8.8±0.1	3
Airport[1]	Xianyang,Shannxi Province	the Eastern Han Dynasty(25-220AD)	-12.0±1.2	9.0±0.9	42
Datong[1]	Datong,Shaanxi Province	the Eastern Han Dynasty(25-220AD)-the Northern Wei Dynasty(386-557AD)	-14.2±1.3	11.5±1.0	25
Lamadong[2]	Chaoyang,Liaoning Province	the Western and Eastern Jin dynasties （265AD—420AD）	-9.7±0.8	6.4±0.9	20
References
1.Zhang G.W.,Hu Y.W.,Olaf Nehlich,Yang W.Z.,Liu D.Y.,Song D.G.,Wang C.S.,Michael P. Richards.Stable isotope evidence of difference in subsistence strategies between the Hans and the northern nomads.Huaxia Archaeology. 2013(03):131-141.
2.Dong Y.,Hu Y.W.,Zhang Q.C.,Cui Y.P.,Guan L.,Wang C.S.,Wan X.Stable Isotopic Analysis on Human Bones of the Lamadong Site,Beipiao,Liaoning Province.Acta Anthropologica Sinica.2007(01):77-84
