# Supplementary material for: A multidisciplinary study on the social customs of the Tang Empire in the Medieval Ages
Source: PLoS One. 2023 Jul 26;18(7):e0288128. doi: 10.1371/journal.pone.0288128 (PMC10370703; doi:10.1371/journal.pone.0288128)
Supplement: S1 File — (ZIP) [file pone.0288128.s001.zip › Supporting Information/S5 Table.xlsx]

## Sheet: Sheet1
S5 Table. CV error of ADMIXTURE analysis
K value	CV error
K=2	0.57244
K=3	0.56376
K=4	0.55982
K=5	0.55686
K=6	0.55588
K=7	0.5554
K=8	0.55442
K=9	0.554
K=10	0.55357
K=11	0.55641
K=12	0.55482
K=13	0.55701
K=14	0.55854
K=15	0.5594
K=16	0.55832
K=17	0.56366
K=18	0.56315
K=19	0.56936
K=20	0.57387
