# Supplementary material for: A multidisciplinary study on the social customs of the Tang Empire in the Medieval Ages
Source: PLoS One. 2023 Jul 26;18(7):e0288128. doi: 10.1371/journal.pone.0288128 (PMC10370703; doi:10.1371/journal.pone.0288128)
Supplement: S1 File — (ZIP) [file pone.0288128.s001.zip › Supporting Information/S6 Table.xlsx]

## Sheet: Sheet1
S6 Table. Pairwise mismatch rate (PMR) among the Shuangzhao and ancient Central Plains individuals.
Sample ID	Sample ID	nSNPs	nmismatch	pmismatch
M56-R1	M56-R2	49071	14891	0.30346
M56-R1	M56-R3	30539	9241	0.3026
M56-R2	M56-R3	37860	11429	0.30188
PLTM311	PLTM312	33531	8207	0.24476
PLTM310	PLTM312	32349	8235	0.25457
PLTM312	LGM79	28774	8584	0.29832
PLTM312	HJTM115	30820	9223	0.29925
HJTM115	LGM79	50345	15144	0.3008
JXNTM23	LGM79	43998	13284	0.30192
M56-R3	HJTM115	35051	10590	0.30213
M56-R3	LGM41	31662	9574	0.30238
M56-R1	PLTM312	25876	7826	0.30244
HJTM115	JXNTM23	47046	14235	0.30258
JXNTM23	LGM41	42337	12822	0.30286
M56-R3	LGM79	32875	9970	0.30327
PLTM311	LGM79	55303	16773	0.30329
HJTM115	JXNTM2	51709	15708	0.30378
M56-R3	JXNTM2	33878	10294	0.30386
JXNTM2	LGM79	48454	14741	0.30423
PLTM313	HJTM115	59090	17980	0.30428
PLTM312	JXNTM23	26912	8192	0.3044
M56-R3	PLTM312	19955	6089	0.30514
PLTM312	LGM41	27737	8464	0.30515
PLTM310	HJTM115	56469	17247	0.30542
PLTM312	PLTM313	33560	10252	0.30548
PLTM311	HJTM115	58981	18019	0.30551
M56-R1	HJTM115	45432	13889	0.30571
PLTM310	LGM41	50885	15556	0.30571
LGM41	LGM79	45320	13861	0.30585
M56-R2	PLTM	32136	9833	0.30598
M56-R2	JXNTM2	54853	16785	0.306
HJTM115	LGM41	48378	14837	0.30669
PLTM313	JXNTM23	51822	15894	0.3067
M56-R2	LGM41	51103	15677	0.30677
PLTM312	JXNTM2	29609	9085	0.30683
PLTM311	PLTM313	65730	20169	0.30685
JXNTM2	LGM41	46651	14316	0.30687
PLTM311	JXNTM23	51736	15878	0.3069
M56-R3	PLTM313	39086	11998	0.30696
JXNTM23	JXNTM2	45344	13925	0.3071
M56-R3	JXNTM23	30693	9428	0.30717
PLTM313	LGM79	55428	17040	0.30743
M56-R2	LGM79	53209	16360	0.30747
PLTM310	LGM79	52887	16262	0.30749
M56-R1	PLTM313	50752	15609	0.30755
M56-R2	HJTM115	56654	17430	0.30766
M56-R2	PLTM311	63176	19440	0.30771
PLTM310	PLTM313	62547	19263	0.30798
M56-R1	PLTM311	50620	15593	0.30804
PLTM310	JXNTM23	49368	15211	0.30811
M56-R1	LGM79	42697	13161	0.30824
M56-R1	JXNTM23	39898	12310	0.30854
PLTM313	JXNTM2	57128	17642	0.30882
M56-R2	JXNTM23	49720	15371	0.30915
PLTM311	JXNTM2	57025	17639	0.30932
M56-R1	JXNTM2	43989	13607	0.30933
M56-R2	PLTM313	63330	19629	0.30995
M56-R2	PLTM311	39022	12098	0.31003
M56-R1	LGM41	41076	12735	0.31004
M56-R3	PLTM310	37197	11537	0.31016
PLTM311	LGM41	53216	16528	0.31058
PLTM310	JXNTM2	54494	16968	0.31137
M56-R1	PLTM310	48257	15039	0.31164
PLTM313	LGM41	53318	16667	0.3126
M56-R2	PLTM310	60101	18882	0.31417
