# Supplementary material for: A multidisciplinary study on the social customs of the Tang Empire in the Medieval Ages
Source: PLoS One. 2023 Jul 26;18(7):e0288128. doi: 10.1371/journal.pone.0288128 (PMC10370703; doi:10.1371/journal.pone.0288128)
Supplement: S1 File — (ZIP) [file pone.0288128.s001.zip › Supporting Information/S7 Table.xlsx]

## Sheet: A.modern
S1A Table.The present-day groups used for the genetic analysis in this study.
Present-day populations	Symbol	Language family
Abazin	Abz	Northwest_Caucasian
Abkhasian	Abk	Northwest_Caucasian
Adygei	Adg	Northwest_Caucasian
Albanian	Abn	Indo_European
Aleut	Ale	Eskimo_Aleut
Aleut_Tlingit	Atl	Na_Dene
Algerian	Agr	Afroasiatic
Algonquin	Agq	Amerindian
Altaian	Alt	Turkic
Altaian_Chelkans	Ack	Turkic
Ami	Ami	Austronesian
Armenian	Arm	Indo_European
Armenian_Hemsheni	Ahm	Indo_European
Assyrian	Asy	Afroasiatic
Atayal	Aty	Austronesian
Avar	Avr	Northeast_Caucasian
Azeri	Azr	Turkic
Balkar	Blk	Turkic
Balochi	Blc	Indo_European
Bashkir	Bsc	Turkic
Bashkir_central	Bsc	Turkic
Bashkir_north	Bsn	Turkic
Bashkir_south	Bss	Turkic
Basque	Bsq	Isolate
BedouinA	Bda	Afroasiatic
BedouinB	Bdb	Afroasiatic
Belarusian	Blr	Indo_European
Bengali	Bng	Indo_European
Besermyan	Bes	Uralic
Bolivian	Blv	Amerindian
Borneo	Brn	Austronesian
Brahmin_Tiwari	Btw	Indo_European
Brahui	Brh	Dravidian
Bulgarian	Blg	Indo_European
Burusho	Brs	Burushaki
Buryat	Bry	Mongolic
Cabecar	Cbc	Amerindian
Cambodian	Cmb	Austroasiatic
Chechen	Cch	Northeast_Caucasian
Chipewyan	Cpw	Amerindian
Chukchi	Chk	Chukoto_Kamchakan
Chuvash	Cvs	Turkic
Circassian	Ccs	Northwest_Caucasian
Cree	Cre	Amerindian
Croatian	Crt	Indo_European
Cypriot	Cyp	Indo_European
Czech	Cze	Indo_European
Dai	Dai	Tai_Kadai
Darginian	Drg	Northeast_Caucasian
Daur	Dau	Mongolic
Dinka	Dnk	Niger_all_Africa
Dolgan	Dlg	Turkic
Druze	Drz	Afroasiatic
Dungan	Dng	Turkic
Egyptian	Egy	Afroasiatic
Enets	Ent	Uralic
English	Eng	Indo_European
Eskimo_ChaplinSireniki	Ecs	Eskimo_Aleut
Eskimo_Naukan	Enk	Eskimo_Aleut
Estonian	Est	Uralic
Even	Evn	Tungusic
Evenk_FarEast	Evf	Tungusic
Evenk_Transbaikal	Evt	Tungusic
Ezid	Ezd	Indo_European
Finnish	Fin	Uralic
French	Fre	Indo_European
Gagauz	Ggz	Turkic
Georgian	Grg	South_Caucasian
German	Ger	Indo_European
Greek	Grk	Indo_European
Guarani	Gra	Amerindian
Guarani_GN	Grn	Amerindian
Guarani_KW	Grw	Amerindian
GujaratiA	Gja	Indo_European
GujaratiB	Gjb	Indo_European
GujaratiC	Gjc	Indo_European
GujaratiD	Gjd	Indo_European
Hadza1	Hdz	Niger_all_Africa
Han	Han	Sino_Tibetan
HanNorth	Hnn	Sino_Tibetan
Hazara	Hzr	Indo_European
Hezhen	Hzh	Tungusic
Hungarian	Hun	Uralic
Icelandic	Ice	Indo_European
Ingushian	Igs	Northeast_Caucasian
Iran_Non-Zoroastrian_Fars	Ifa	Indo_European
Iran_Zoroastrian	Izr	Indo_European
Iranian	Ira	Indo_European
Irish	Iri	Indo_European
Irish_Ulster	Iru	Indo_European
Italian_North	Itn	Indo_European
Italian_South	Its	Indo_European
Itelmen	Ite	Chukoto_Kamchakan
Japanese	Jap	Japonic
Jew_Ashkenazi	Jas	Afroasiatic
Jew_Cochin	Jcc	Afroasiatic
Jew_Georgian	Jgr	Afroasiatic
Jew_Iranian	Jir	Afroasiatic
Jew_Iraqi	Jiq	Afroasiatic
Jew_Libyan	Jlb	Afroasiatic
Jew_Moroccan	Jmr	Afroasiatic
Jew_Tunisian	Jtn	Afroasiatic
Jew_Turkish	Jtk	Afroasiatic
Jew_Yemenite	Jym	Afroasiatic
Jordanian	Jor	Afroasiatic
Ju_hoan_North	Jhn	Niger_all_Africa
Kabardinian	Kbd	Northwest_Caucasian
Kaitag	Ktg	Northeast_Caucasian
Kalash	Kls	Indo_European
Kalmyk	Klm	Mongolic
Kaqchikel	Kck	Amerindian
Karachai	Krc	Turkic
Karakalpak	Krk	Turkic
Karelian	Krl	Uralic
Karitiana	Krt	Amerindian
Kazakh	Kzk	Turkic
Ket	Ket	Yeniseian
Khakass	Khs	Turkic
Khakass_Kachins	Khk	Turkic
Khakass_Koibals	Khb	Turkic
Khakass_Sagai	Khs	Turkic
Khamnegan	Kmn	Mongolic
Kharia	Khr	Austroasiatic
Kinh	Kin	Austroasiatic
Korean	Kor	Koreanic
Koryak	Kry	Chukoto_Kamchakan
Kubachinian	Kbc	Northeast_Caucasian
Kumyk	Kmk	Turkic
Kurd	Krd	Indo_European
Kusunda	Ksd	Isolate
Kyrgyz	Kyg	Turkic
Lahu	Lah	Sino_Tibetan
Lak	Lak	Northeast_Caucasian
Lebanese	Lbn	Afroasiatic
Lebanese_Christian	Lbc	Afroasiatic
Lebanese_Muslim	Lbm	Afroasiatic
Lezgin	Lzg	Northeast_Caucasian
Libyan	Lby	Afroasiatic
Lithuanian	Lth	Indo_European
Lodhi	Ldh	Austroasiatic
Makrani	Mkr	Indo_European
Mala	Mla	Dravidian
Maltese	Mlt	Afroasiatic
Mamanwa	Mmw	Austronesian
Mansi	Mns	Uralic
Mayan	Myn	Amerindian
Mbuti	Mbu	Niger_all_Africa
Miao	Mia	Hmong_Mien
Mixe	Mix	Amerindian
Mixtec	Mxt	Amerindian
Moldavian	Mld	Indo_European
Mongol	Mon	Mongolic
Mongola	Mgl	Mongolic
Mordovian	Mdv	Uralic
Moroccan	Mrc	Afroasiatic
Mozabite	Mzb	Afroasiatic
Nanai	Nan	Tungusic
Naxi	Nax	Sino_Tibetan
Negidal	Ngd	Tungusic
Nganasan	Nga	Uralic
Nivh	Nvh	Nivkh
Nogai	Ng1	Turkic
Nogai1	Ng1	Turkic
Nogai2	Ng2	Turkic
Norwegian	Nwg	Indo_European
Ojibwa	Ojb	Amerindian
Onge	Ong	Ongan
Orcadian	Orc	Indo_European
Oroqen	Orq	Tungusic
Ossetian	Ost	Indo_European
Palestinian	Pls	Afroasiatic
Papuan	Ppu	PapuanAustralian
Pathan	Pth	Indo_European
Pima	Pim	Amerindian
Polish	Pol	Indo_European
Punjabi	Pjb	Indo_European
Quechua	Qch	Amerindian
Romanian	Rom	Indo_European
Russian	Rus	Indo_European
Russian_Archangelsk_Krasnoborsky	Rak	Indo_European
Russian_Archangelsk_Leshukonsky	Ral	Indo_European
Russian_Archangelsk_Pinezhsky	Rap	Indo_European
Saami	Saa	Uralic
Saharawi	Shr	Afroasiatic
Sardinian	Sar	Indo_European
Saudi	Sau	Afroasiatic
Scottish	Sct	Indo_European
Selkup	Slk	Uralic
Semende	Smd	Austronesian
She	She	Hmong_Mien
Sherpa	Shp	Sino_Tibetan
Shetlandic	Stl	Indo_European
Shor_Khakassia	Skh	Turkic
Shor_Mountain	Smn	Turkic
Sicilian	Scl	Indo_European
Sindhi_Pakistan	Sdp	Indo_European
Sorb	Srb	Indo_European
Spanish	Spa	Indo_European
Spanish_North	Spn	Indo_European
Surui	Sur	Amerindian
Syrian	Syr	Afroasiatic
Tabasaran	Tbs	Northeast_Caucasian
Tajik	Tjl	Indo_European
Tajik_Lowland	Tjl	Indo_European
Tajik_Mountain	Tjm	Indo_European
Tajik_Pomiri	Tjp	Indo_European
Tatar_Kazan	Ttk	Turkic
Tatar_Mishar	Ttm	Turkic
Tatar_Siberian	Tts	Turkic
Tatar_Siberian_Zabolotniye	Ttz	Turkic
Thai	Tha	Tai_Kadai
Tibetan	Tib	Sino_Tibetan
Todzin	Tdz	Turkic
Tofalar	Tfl	Turkic
Tu	Tuu	Mongolic
Tubalar	Tbl	Turkic
Tubalar1	Tbl	Turkic
Tubalar2	Tbr	Turkic
Tujia	Tuj	Sino_Tibetan
Tunisian	Tun	Afroasiatic
Turkish	Tra	Turkic
Turkish_Adana	Tra	Turkic
Turkish_Aydin	Try	Turkic
Turkish_Balikesir	Trb	Turkic
Turkish_Istanbul	Tri	Turkic
Turkish_Kayseri	Trk	Turkic
Turkish_Trabzon	Trt	Turkic
Turkmen	Tkm	Turkic
Tuvinian	Tvn	Turkic
Udmurt	Udm	Uralic
Ukrainian	Ukr	Indo_European
Ulchi	Ulc	Tungusic
Uygur	Ugr	Turkic
Uzbek	Uzb	Turkic
Uzbek_Khorezm	Uzk	Turkic
Uzbek_Tashkent	Uzt	Turkic
Veps	Vep	Uralic
Vishwabrahmin	Vbh	Indo_European
Xavante	Xvt	Amerindian
Xibo	Xib	Tungusic
Yakut	Ykt	Turkic
Yemeni	Ymn	Afroasiatic
Yi	Yii	Sino_Tibetan
Yoruba	Yor	Niger_all_Africa
Yukagir	Ykg	Yukagir
Zapotec	Zpt	Amerindian

## Sheet: B.ancient
S1B Table.The present-day groups used for the genetic analysis in this study.
Ancient populations	Reference
Afanasievo	Allentoft et al. (2015) Nature
AG2	Raghavan et al. (2014) Nature
AG3	Fu et al. (2016) Nature
Aldy_Bel_IA	Unterländer et al. (2017) Nat. Commun.
Anatolia_BA	Lazaridis et al. (2017) Nature
Anatolia_EBA	Damgaard et al. (2018) Science
Anatolia_IA	Damgaard et al. (2018) Science
Anatolia_MLBA	Damgaard et al. (2018) Science
Anatolia_N	Mathieson et al. (2015) Nature
Andronovo	Allentoft et al. (2015) Nature
AR_EN	Ning et al. (2020) Nat. Commun.
AR_IA	Ning et al. (2020) Nat. Commun.
AR_Xianbei_IA	Ning et al. (2020) Nat. Commun.
Armenia_ChL	Lazaridis et al. (2016) Nature
Armenia_EBA	Lazaridis et al. (2016) Nature
Armenia_LBA	Allentoft et al. (2015) Nature
Bell_Beaker_Germany	Mathieson et al. (2015) Nature
Bichon	Jones et al. (2015) Nat. Commun.
Boncuklu	Kılınç et al. (2016) Curr. Biol.
Botai	Damgaard et al. (2018) Science
Canaanite_Lebanon	Haber et al. (2017) Am. J. Hum. Genet.
Central Saka	Damgaard et al. (2018) Nature
CHG	Jones et al. (2015) Nat. Commun.
Chokhopani	Jeong et al. (2016) Proc. Natl. Acad. Sci. USA
Clovis	Rasmussen et al. (2014) Nature
Corded_Ware_Estonia	Saag et al. (2017) Curr. Biol.
Corded_Ware_Germany	Mathieson et al. (2015) Nature
Devil's Gate	Siska et al. (2017) Sci. Adv.; Martin et al. (2019) Nature
Early_Sarmatian_IA	Unterländer et al. (2017) Nat. Commun.
EHG	Mathieson et al. (2015) Nature
El Mirón	Fu et al. (2016) Nature
Fujian_LN	Fu et al. (2020) Science
Fujian_EN	Fu et al. (2020) Science
Fujian_H	Fu et al. (2020) Science
Glazkovo	Damgaard et al. (2018) Nature
Haminmaha_MN	Ning et al. (2020) Nat. Commun.
Iberia_ChL	Mathieson et al. (2015) Nature
Iberia_EN	Mathieson et al. (2015) Nature
Iberia_MN	Mathieson et al. (2015) Nature
Iran_ChL	Lazaridis et al. (2016) Nature
Iran_N	Lazaridis et al. (2016) Nature
Jordan_EBA	Lazaridis et al. (2016) Nature
Karasuk	Allentoft et al. (2015) Nature
Kazakhstan_Berel_IA	Unterländer et al. (2017) Nat. Commun.
Kennewick_WA	Rasmussen et al. (2015) Nature
Khovsgol	Choongwon et al. (2018) PNAS
Kurma_EBA	Damgaard et al. (2018) Science
Late Dorset	Raghavan et al. (2014) Science
LBK_EN	Mathieson et al. (2015) Nature
Levant_N	Lazaridis et al. (2016) Nature
Liangdao	Fu et al. (2020) Science
Lokomotiv_EN	Damgaard et al. (2018) Science
MA-1	Raghavan et al. (2014) Nature
Mezhovskaya	Allentoft et al. (2015) Nature
Miaozigou_MN MZG_MN	Ning et al. (2020) Nat. Commun.
Minoan_Lasithi	Lazaridis et al. (2017) Nature
Minoan_Odigitria	Lazaridis et al. (2017) Nature
Mycenaean	Lazaridis et al. (2017) Nature
Namazga_CA	Damgaard et al. (2018) Science
Natufian	Lazaridis et al. (2016) Nature
Okunevo_EMBA	Damgaard et al. (2018) Science
Poltavka	Mathieson et al. (2015) Nature
Potapovka	Mathieson et al. (2015) Nature
RouRan	Li et al. (2017) Am J Phys Anthropol
Russia_EBA	Allentoft et al. (2015) Nature
Russia_IA	Allentoft et al. (2015) Nature
Russia_LBA	Allentoft et al. (2015) Nature
Saqqaq	Rasmussen et al. (2010) Nature
Shamanka_EBA	Damgaard et al. (2018) Science
Shamanka_EN	Damgaard et al. (2018) Science
Shandong_EN	Fu et al. (2020) Science
SHG	Mathieson et al. (2015) Nature
Sintashta	Allentoft et al. (2015) Nature
Srubnaya	Mathieson et al. (2015) Nature
Stuttgart	Lazaridis et al. (2014) Nature
Suogang	Fu et al. (2020) Science
Tagar	Damgaard et al. (2018) Nature
Tepecik	Kılınç et al. (2016) Curr. Biol.
TianShan Saka	Damgaard et al. (2018) Nature
Tianyuan	Yang et al. (2017) Curr. Biol.
Turkmenistan_IA	Damgaard et al. (2018) Science
Unetice_EBA	Mathieson et al. (2015) Nature
Upper_YR_IA	Ning et al. (2020) Nat. Commun.
Upper_YR_LN	Ning et al. (2020) Nat. Commun.
UstIda_LN	Damgaard et al. (2018) Science
Ust'-Ishim	Fu et al. (2014) Nature
WHG	Lazaridis et al. (2014) Nature
Yamnaya_Kalmykia	Allentoft et al. (2015) Nature
Yamnaya_Samara	Mathieson et al. (2015) Nature
YR_LBIA	Ning et al. (2020) Nat. Commun.
Zevakino_Chilikta_IA	Unterländer et al. (2017) Nat. Commun.
Aigyrzhal_BA	Narasimhan et al. (2019) Science
Baikal_EBA	Damgaard et al. (2018) Science
Baikal_EN	Damgaard et al. (2018) Science
Bianbian	Yang et al. （2020）Science
Boisman_MN	Wang et al.(2021) Nature
Boshan	Yang et al. (2020) Science
CentralSteppe_EMBA	Damgaard et al. (2018) Science
Chemurchek_merge	Wilkin et al., 2020
Chuanyun	Yang et al. (2020) Science
Dali_EBA	Narasimhan et al. (2019) Science
Dali_MLBA	Narasimhan et al. (2019) Science
Ganj_Dareh_N	Narasimhan et al. (2019) Science
Geoksyur_EN	Narasimhan et al. (2019) Science
Globular_Amphora	Narasimhan et al. (2019) Science
Gonur1_BA	Narasimhan et al. (2019) Science
HMMH_MN	Ning et al. (2020) Nat. Commun.
Hun_TianShan_1700BP	Damgaard et al. (2018) Nature
Kairan_MLBA	Narasimhan et al. (2019) Science
Kanai_MBA	Narasimhan et al. (2019) Science
Kangju_1800BP	Damgaard et al. (2018) Nature
Karagash_MLBA	Narasimhan et al. (2019) Science
Kazakhstan_EMBA	Narasimhan et al. (2019) Science
Kolyma_M	Sikora et al. (2019) Nature
Krasnoyarsk_MLBA	Narasimhan et al. (2019) Science
Lisakovskiy_MLBA_Alakul	Narasimhan et al. (2019) Science
Maitan_MLBA_Alakul	Narasimhan et al. (2019) Science
Mongolia_EIA_1_SlabGrave	Wang et al.(2021) Nature
Mongolia_N_East	Wang et al.(2021) Nature
Mongolia_N_North	Wang et al.(2021) Nature
Namazga_CA	Damgaard et al. (2018) Science
Parkhai_EN	Narasimhan et al. (2019) Science
Qihe	Yang et al. (2020) Science
Saami_IA	Sikora et al.(2019)Nature
Saka_Kazakhstan_2500BP	Damgaard et al. (2018) Nature
Saka_TianShan_2150BP	Damgaard et al. (2018) Nature
Sarazm_EN	Narasimhan et al. (2019) Science
Sarmatian	Damgaard et al. (2018) Nature
Solyanka_MLBA	Narasimhan et al. (2019) Science
SRZ	Ning et al. (2019) Curr.Biol.
Starosillya_Scythian	Krzewińska et al.(2018)Sci.Adv.
Taiwan_Hanben	Wang et al.(2021) Nature
Tanshishan	Yang et al. (2020) Science
USR	Moreno-Mayar et al. (2018) Nature
Wusun_TianShan_2200BP	Damgaard et al. (2018) Nature
Xiaogao	Yang et al. (2020) Science
Xiaojingshan	Yang et al. (2020) Science
Xitoucun	Yang et al. (2020) Science
Yana_UP	Sikora et al. (2019) Nature
Yumin	Yang et al. (2020) Science
UXJD_BA ( Upper Xiajiadian)	Ning et al. (2020) Nat. Commun.
YS_MN (Yangshao)	Ning et al. (2020) Nat. Commun.
QJ_LN (Qijia)	Ning et al. (2020) Nat. Commun.
LS_LN (Longshan)	Ning et al. (2020) Nat. Commun.
LXJD_LN (Lower Xiajiadian)	Ning et al. (2020) Nat. Commun.
SM_LN (Shimao)	Ning et al. (2020) Nat. Commun.
DCZ_IA (Dacaozi)	Ning et al. (2020) Nat. Commun.
HS_MN (Hongshan)	Ning et al. (2020) Nat. Commun.
