# Supplementary material for: A multidisciplinary study on the social customs of the Tang Empire in the Medieval Ages
Source: PLoS One. 2023 Jul 26;18(7):e0288128. doi: 10.1371/journal.pone.0288128 (PMC10370703; doi:10.1371/journal.pone.0288128)
Supplement: S1 File — (ZIP) [file pone.0288128.s001.zip › Supporting Information/S8 Table.xlsx]

## Sheet: A
Pop1	Pop2	Pop3	Pop4	f4	Z	nBABA	nABBA	SNPs
Mbuti.DG	YS_MN	LS_LN	Shuangzhao	-0.001424	-2.83	8463	8674	148329
Mbuti.DG	DCZ_IA	LS_LN	Shuangzhao	-0.001355	-2.573	8303	8499	144927
Mbuti.DG	Sherpa.DG	LS_LN	Shuangzhao	-0.001188	-2.482	8279	8452	146161
Mbuti.DG	MZG_MN	LS_LN	Shuangzhao	-0.002468	-2.462	2625	2741	46625
Mbuti.DG	HS_MN	LS_LN	Shuangzhao	-0.001314	-2.457	8441	8636	148076
Mbuti.DG	SM_LN	LS_LN	Shuangzhao	-0.001	-1.865	8438	8585	147590
Mbuti.DG	PLT_LN	LS_LN	Shuangzhao	-0.000801	-1.62	8544	8663	148614
Mbuti.DG	Fujian_LN	LS_LN	Shuangzhao	-0.000868	-1.379	5806	5894	102142
Mbuti.DG	XiongNu	LS_LN	Shuangzhao	-0.000786	-1.244	6516	6606	114418
Mbuti.DG	Yana_UP	LS_LN	Shuangzhao	-0.000589	-1.205	8096	8184	148888
Mbuti.DG	Kazakhstan_EMBA	LS_LN	Shuangzhao	-0.000556	-1.162	7604	7681	138413
Mbuti.DG	Ami.DG	LS_LN	Shuangzhao	-0.000563	-1.153	8393	8475	146150
Mbuti.DG	lateXiongnu	LS_LN	Shuangzhao	-0.000473	-1.143	8475	8545	148589
Mbuti.DG	Tibetan.SG	LS_LN	Shuangzhao	-0.000445	-1.135	8478	8543	147583
Mbuti.DG	UstBelaya_EBA	LS_LN	Shuangzhao	-0.000569	-1.085	8128	8209	142826
Mbuti.DG	QJ_LN	LS_LN	Shuangzhao	-0.000519	-1.081	8529	8606	148270
Mbuti.DG	YR_LBIA	LS_LN	Shuangzhao	-0.000477	-1.016	8517	8588	148326
Mbuti.DG	earlyXiongnu_east	LS_LN	Shuangzhao	-0.000525	-0.998	7985	8059	139544
Mbuti.DG	Yi.DG	LS_LN	Shuangzhao	-0.000443	-0.964	8384	8449	146163
Mbuti.DG	LXJD_LN	LS_LN	Shuangzhao	-0.000543	-0.925	7382	7452	128547
Mbuti.DG	DevilsCave_N	LS_LN	Shuangzhao	-0.00046	-0.901	8552	8621	148837
Mbuti.DG	Mongola.DG	LS_LN	Shuangzhao	-0.000394	-0.882	8375	8432	146165
Mbuti.DG	Fujian_EN	LS_LN	Shuangzhao	-0.000792	-0.867	3076	3119	54879
Mbuti.DG	Oroqen.DG	LS_LN	Shuangzhao	-0.000361	-0.789	8399	8452	146158
Mbuti.DG	UXJD_o	LS_LN	Shuangzhao	-0.000564	-0.774	6083	6143	106586
Mbuti.DG	Ulchi.DG	LS_LN	Shuangzhao	-0.000329	-0.709	8364	8413	146158
Mbuti.DG	Naxi.DG	LS_LN	Shuangzhao	-0.000288	-0.664	8397	8440	146168
Mbuti.DG	Miao.DG	LS_LN	Shuangzhao	-0.000295	-0.641	8398	8441	146161
Mbuti.DG	HMMH_MN	LS_LN	Shuangzhao	-0.000495	-0.624	5118	5162	90069
Mbuti.DG	Tibetan_Samzdong_1500BP.SG	LS_LN	Shuangzhao	-0.000317	-0.599	8468	8515	148205
Mbuti.DG	lateMed_Mongol	LS_LN	Shuangzhao	-0.000218	-0.593	8473	8506	148880
Mbuti.DG	Han.DG	LS_LN	Shuangzhao	-0.000246	-0.576	8596	8633	148894
Mbuti.DG	lateXiongnu_han_west	LS_LN	Shuangzhao	-0.000327	-0.573	7490	7533	133177
Mbuti.DG	Tibetan_Samdzong_1500BP.SG	LS_LN	Shuangzhao	-0.000346	-0.569	8166	8216	142925
Mbuti.DG	Fujian_H	LS_LN	Shuangzhao	-0.000531	-0.557	3020	3048	52511
Mbuti.DG	earlyXiongnu_rest	LS_LN	Shuangzhao	-0.000286	-0.555	7608	7646	134782
Mbuti.DG	MA1_HG.SG	LS_LN	Shuangzhao	-0.000382	-0.551	5868	5908	106752
Mbuti.DG	Lahu.DG	LS_LN	Shuangzhao	-0.000243	-0.534	8366	8402	146163
Mbuti.DG	Daur.DG	LS_LN	Shuangzhao	-0.000286	-0.525	8336	8378	145880
Mbuti.DG	Tu.DG	LS_LN	Shuangzhao	-0.0002	-0.433	8356	8385	146164
Mbuti.DG	Tujia.DG	LS_LN	Shuangzhao	-0.000193	-0.409	8424	8452	146156
Mbuti.DG	Baikal_EBA	LS_LN	Shuangzhao	-0.000196	-0.399	8279	8307	145723
Mbuti.DG	Karasuk.SG	LS_LN	Shuangzhao	-0.000168	-0.399	8288	8313	148871
Mbuti.DG	Japan_Jomon	LS_LN	Shuangzhao	-0.000219	-0.394	7411	7440	131632
Mbuti.DG	Even.DG	LS_LN	Shuangzhao	-0.000172	-0.386	8326	8351	146172
Mbuti.DG	Thai.DG	LS_LN	Shuangzhao	-0.000169	-0.385	8340	8364	146154
Mbuti.DG	Shandong_EN	LS_LN	Shuangzhao	-0.000175	-0.365	8289	8314	143962
Mbuti.DG	Dai.DG	LS_LN	Shuangzhao	-0.000128	-0.311	8549	8568	148894
Mbuti.DG	ShiRenZiGou	LS_LN	Shuangzhao	-5.6e-05	-0.125	8290	8298	148317
Mbuti.DG	HouTao_EN1	LS_LN	Shuangzhao	-4.7e-05	-0.072	8651	8658	148793
Mbuti.DG	Tibetan_Mebrak_2125BP.SG	LS_LN	Shuangzhao	-2.4e-05	-0.033	5902	5904	102541
Mbuti.DG	Xibo.DG	LS_LN	Shuangzhao	6e-06	0.013	8407	8406	146159
Mbuti.DG	Tibetan.DG	LS_LN	Shuangzhao	7e-06	0.016	8355	8354	146151
Mbuti.DG	TianShanSaka	LS_LN	Shuangzhao	1.1e-05	0.025	8065	8064	146809
Mbuti.DG	Papuan.DG	LS_LN	Shuangzhao	1.1e-05	0.026	8197	8195	148891
Mbuti.DG	Altai_MLBA	LS_LN	Shuangzhao	1.5e-05	0.033	8219	8217	146821
Mbuti.DG	XiongNu_WE	LS_LN	Shuangzhao	5.7e-05	0.102	7646	7638	137925
Mbuti.DG	Quechua.DG	LS_LN	Shuangzhao	5.2e-05	0.113	8307	8299	146166
Mbuti.DG	XiongNu_Royal	LS_LN	Shuangzhao	7.3e-05	0.132	8329	8318	145322
Mbuti.DG	Yankovsky_IA	LS_LN	Shuangzhao	9.7e-05	0.134	5939	5929	103994
Mbuti.DG	Kyrgyz.DG	LS_LN	Shuangzhao	6.2e-05	0.138	8277	8268	146163
Mbuti.DG	lateXiongnu_han_north	LS_LN	Shuangzhao	9.4e-05	0.141	7527	7515	131585
Mbuti.DG	Japanese.DG	LS_LN	Shuangzhao	6.5e-05	0.152	8422	8413	146167
Mbuti.DG	Turkmenistan_IA	LS_LN	Shuangzhao	9.7e-05	0.158	6903	6891	127385
Mbuti.DG	Uygur.DG	LS_LN	Shuangzhao	8.1e-05	0.188	8188	8176	146165
Mbuti.DG	Liangdao	LS_LN	Shuangzhao	0.000136	0.23	7461	7443	130895
Mbuti.DG	Kazakhstan_Berel_IA	LS_LN	Shuangzhao	0.000118	0.231	8030	8013	142272
Mbuti.DG	Dali_EBA	LS_LN	Shuangzhao	0.000164	0.255	6183	6165	111846
Mbuti.DG	Baikal_EN	LS_LN	Shuangzhao	0.000107	0.256	8534	8518	148893
Mbuti.DG	Baikal_UKY	LS_LN	Shuangzhao	0.000208	0.286	4897	4879	88497
Mbuti.DG	lateXiongnu_west	LS_LN	Shuangzhao	0.000164	0.366	8233	8209	146367
Mbuti.DG	lateXiongnu_sarmatian	LS_LN	Shuangzhao	0.000156	0.391	8201	8178	148086
Mbuti.DG	Vietnam_BA	LS_LN	Shuangzhao	0.000414	0.421	2898	2877	50263
Mbuti.DG	Botai_pub	LS_LN	Shuangzhao	0.000216	0.452	8322	8290	148893
Mbuti.DG	She.DG	LS_LN	Shuangzhao	0.000324	0.691	8460	8413	146148
Mbuti.DG	Kangju	LS_LN	Shuangzhao	0.000365	0.783	7998	7945	145601
Mbuti.DG	Hezhen.DG	LS_LN	Shuangzhao	0.000387	0.821	8414	8357	146164
Mbuti.DG	eastMongolia_preBA	LS_LN	Shuangzhao	0.000607	0.833	5181	5126	90634
Mbuti.DG	Yumin_EN	LS_LN	Shuangzhao	0.000668	1.007	7285	7201	126625
Mbuti.DG	Tibetan_Chokhopani_2700BP.SG	LS_LN	Shuangzhao	0.000739	1.212	8615	8505	148569
Mbuti.DG	Roman	LS_LN	Shuangzhao	0.000698	1.233	4561	4503	83237
Mbuti.DG	Dali_MLBA	LS_LN	Shuangzhao	0.000751	1.346	7349	7249	132761

## Sheet: B
Pop1	Pop2	Pop3	Pop4	f4	Z	nBABA	nABBA	SNPs
Mbuti.DG	Ami	Han	Shuangzhao	-0.001827	-4.141	8384	8652	146540
Mbuti.DG	Atayal	Han	Shuangzhao	-0.001644	-3.46	8350	8590	146327
Mbuti.DG	Dai	Han	Shuangzhao	-0.00119	-3.126	8561	8739	149335
Mbuti.DG	Fujian_LN	Han	Shuangzhao	-0.00163	-2.974	5806	5973	102255
Mbuti.DG	Liangdao	Han	Shuangzhao	-0.001291	-2.372	7449	7618	131108
Mbuti.DG	Thai	Han	Shuangzhao	-0.000879	-2.247	8367	8496	146544
